# Supplementary material for: shRNAs Targeting a Common KCNQ1 Variant Could Alleviate Long-QT1 Disease Severity by Inhibiting a Mutant Allele
Source: Int J Mol Sci. 2022 Apr 6;23(7):4053. doi: 10.3390/ijms23074053 (PMC9000197; doi:10.3390/ijms23074053)
Supplement: Supplementary file 1 [file ijms-23-04053-s001.zip]

Archive with 1 entries (1 files):
- ijms-1639066-supplementary.pdf
